# Supplementary material for: Impact of cfDNA Reference Materials on Clinical Performance of Liquid Biopsy NGS Assays
Source: Cancers (Basel). 2023 Oct 17;15(20):5024. doi: 10.3390/cancers15205024 (PMC10605119; doi:10.3390/cancers15205024)
Supplement: Supplementary file 1 [file cancers-15-05024-s001.zip]

Archive with 1 entries (1 files):
- cancers-2614093-supplementary.xlsx
