# Supplementary material for: Impact of cfDNA Reference Materials on Clinical Performance of Liquid Biopsy NGS Assays
Source: Cancers (Basel). 2023 Oct 17;15(20):5024. doi: 10.3390/cancers15205024 (PMC10605119; doi:10.3390/cancers15205024)
Supplement: Supplementary file 1 [file cancers-15-05024-s001.zip › cancers-2614093-supplementary.xlsx]

## Sheet: Table S1_Sample overview
Table S1: Sample overview
Sample_ID	Target_size	Lab	Material	Company	Ctrl	Cat	Description	Var_0.01_0.1	Var_0.1_0.25	Var_0.25_0.5	Var_0.5_1	Var_1_5	Var_0.01_5	Var_above_0.01	Var_above_0.1	Var_above_0.25	TP_0.01_0.1	TP_0.1_0.25	TP_0.25_0.5	TP_0.5_1	TP_1_5	TP_0.01_5	FP_0.01_0.1	FP_0.1_0.25	FP_0.25_0.5	FP_0.5_1	FP_1_5	FP_0.01_5	FN_0.01_5
Site1_Pat_1	100398	Lab1	patient	patient				10	10	1	0	0	21	91	81	71
Site1_Pat_2	100398	Lab1	RefMat	Coriell	WT	NA24385	NA24385 Coriell	0	0	4	0	0	5	73	72	72	0	0	0	0	0	0	0	0	4	0	0	0	1
Site1_Pat_3	100398	Lab1	patient	patient				0	1	1	0	3	5	91	91	89
Site1_Pat_4	100398	Lab1	patient	patient			EMQN	0	5	3	0	2	10	84	84	79
Site1_Pat_5	100398	Lab1	patient	patient			EMQN	0	6	2	0	3	11	83	83	77
Site1_Pat_6	100398	Lab1	patient	patient			EMQN	0	27	1	0	3	31	103	103	76
Site1_Pat_7	100398	Lab1	patient	patient				0	0	2	1	1	4	66	66	66
Site1_Pat_8	100398	Lab1	patient	patient				0	0	2	0	0	2	88	88	88
Site1_Pat_9	100398	Lab1	patient	patient				11	0	0	1	0	12	87	76	76
Site1_Pat_10	100398	Lab1	patient	patient				1	5	0	0	0	6	88	87	82
Site1_Pat_11	100398	Lab1	patient	patient				0	2	0	1	0	3	76	76	74
Site1_Pat_12	100398	Lab1	patient	patient				0	15	1	0	0	16	83	83	68
Site1_Pat_13	100398	Lab1	patient	patient				14	6	0	0	1	21	107	93	87
Site1_Pat_14	100398	Lab1	RefMat	SensID			QuIP RV SensID	0	0	0	0	1	1	73	73	73
Site1_Pat_15	100398	Lab1	RefMat	SensID			QuIP RV SensID	0	0	0	0	0	0	71	71	71
Site1_Pat_16	100398	Lab1	RefMat	SensID			QuIP RV SensID	0	0	0	3	1	4	77	77	77
Site1_Pat_17	100398	Lab1	RefMat	SensID			QuIP RV SensID	0	4	2	0	1	7	77	77	73
Site1_Pat_18	100398	Lab1	RefMat	SensID			QuIP RV SensID	0	0	1	0	0	1	72	72	72
Site1_Pat_19	100398	Lab1	RefMat	SensID			QuIP RV SensID - WT	0	1	1	0	1	3	72	72	71
Site1_Pat_20	100398	Lab1	RefMat	SensID			QuIP RV SensID	0	0	0	1	1	2	73	73	73
Site1_Pat_21	100398	Lab1	patient	patient				23	8	3	0	2	36	125	102	94
Site1_Pat_22	100398	Lab1	patient	patient				3	2	0	0	0	5	60	57	55
Site1_Pat_23	100398	Lab1	RefMat	SensID	WT	SID-000003	SensID WT cfDNA Reference Material	0	4	0	0	0	4	71	71	67	0	0	0	0	0	0	0	4	0	0	0	4	1
Site1_Pat_23	73772	Lab1	RefMat	SensID	WT	SID-000003	SensID WT cfDNA Reference Material	0	3	0	1	0	4	70	70	67	0	0	0	0	0	0	0	3	0	1	0	4
Site1_Pat_24	100398	Lab1	patient	patient				0	7	1	0	0	8	75	75	68
Site1_Pat_25	100398	Lab1	patient	patient				1	1	0	0	1	3	76	75	74
Site1_Pat_26	100398	Lab1	patient	patient				27	1	1	0	0	29	107	80	79
Site1_Pat_27	100398	Lab1	patient	patient				1	1	0	0	0	2	84	83	82
Site1_Pat_28	100398	Lab1	patient	patient				9	1	0	0	0	10	91	82	81
Site1_Pat_29	100398	Lab1	patient	patient				58	4	2	1	1	66	145	87	83
Site1_Pat_30	100398	Lab1	patient	patient				41	8	2	1	3	55	126	85	77
Site1_Pat_31	100398	Lab1	patient	patient				26	10	1	2	3	42	122	96	86
Site1_Pat_33	73772	Lab1	patient	patient				32	15	0	0	3	50	118	87	72
Site1_Pat_34	73772	Lab1	patient	patient				1	23	2	0	1	27	98	96	73
Site1_Pat_35	73772	Lab1	patient	patient				7	8	0	0	0	15	87	80	72
Site1_Pat_36	100398	Lab1	patient	patient				16	12	0	1	1	29	103	87	76
Site1_Pat_37	73772	Lab1	patient	patient				0	3	1	1	0	5	69	69	66
Site1_Pat_38	73772	Lab1	patient	patient				0	9	3	2	0	14	81	81	72
Site1_Pat_39	100398	Lab1	RefMat	SeraCare_Myo	Myo_0.5	0710-2648	Seraseq, Myeloid ctDNA Mix, AF 0.5%	6	5	1	0	1	13	81	75	70	0	1	0	0	0	1	6	4	1	0	1	12	0
Site1_Pat_39	73772	Lab1	RefMat	SeraCare_Myo	Myo_0.5	0710-2648	Seraseq, Myeloid ctDNA Mix, AF 0.5%	3	1	2	0	0	6	72	69	68	0	0	2	0	0	2	3	1	0	0	0	4	0
Site1_Pat_40	100398	Lab1	RefMat	SeraCare_Myo	WT	0710-2646	Seraseq, Myeloid ctDNA Mix, WT	3	5	0	0	1	9	78	75	70	0	0	0	0	0	0	3	5	0	0	1	9	0
Site1_RefMat_1-1	100398	Lab1	RefMat	SeraCare	v1_1	0710-0672	SeraSeq ctDNA 1% VAF	3444	713	31	12	10	4210	4276	832	119	0	0	1	10	4	15	3444	713	30	2	6	4195	2
Site1_RefMat_1-2	100398	Lab1	RefMat	SeraCare	v1_1	0710-0672	SeraSeq ctDNA 1% VAF	3399	668	27	12	13	4119	4185	786	118	0	0	1	7	7	15	3399	668	26	5	6	4104	2
Site1_RefMat_2-1	100398	Lab1	RefMat	SeraCare	v1_0.5	0710-0671	SeraSeq ctDNA 0.5% VAF	2318	836	36	15	7	3212	3277	959	123	0	1	6	7	1	15	2318	835	30	8	6	3197	2
Site1_RefMat_2-2	100398	Lab1	RefMat	SeraCare	v1_0.5	0710-0671	SeraSeq ctDNA 0.5% VAF	4192	510	29	11	8	4750	4815	623	113	0	1	7	6	1	15	4192	509	22	5	7	4735	2
Site1_RefMat_3-1	100398	Lab1	RefMat	SeraCare	v1_0.1	0710-0669	SeraSeq ctDNA 0.1% VAF	3270	682	53	5	2	4012	4078	808	126	1	6	5	0	0	12	3269	676	48	5	2	4000	5
Site1_RefMat_3-2	100398	Lab1	RefMat	SeraCare	v1_0.1	0710-0669	SeraSeq ctDNA 0.1% VAF	5251	323	19	3	4	5600	5665	414	91	5	5	4	0	0	14	5246	318	15	3	4	5586	3
Site1_RefMat_4	100398	Lab1	RefMat	SeraCare	WT	0710-0674	SeraSeq ctDNA 0% VAF	308	1744	103	19	6	2180	2246	1938	194	0	0	0	0	0	0	308	1744	103	19	6	2180	1
Site1_RefMat_5-1	100398	Lab1	RefMat	SeraCare	v1_5	0710-0673	SeraSeq ctDNA 5% VAF	2911	872	47	6	18	3854	3926	1015	143	0	0	0	0	10	10	2911	872	47	6	8	3844	2
Site1_RefMat_5-2	100398	Lab1	RefMat	SeraCare	v1_5	0710-0673	SeraSeq ctDNA 5% VAF	4407	511	27	5	18	4968	5039	632	121	0	0	0	0	10	10	4407	511	27	5	8	4958	2
Site1_RefMat_6-1	100398	Lab1	RefMat	SeraCare	v1_0.05		SeraSeq ctDNA 0.05% VAF	3072	678	41	4	5	3800	3865	793	115	2	4	1	0	0	7	3070	674	40	4	5	3793	10
Site1_RefMat_6-2	100398	Lab1	RefMat	SeraCare	v1_0.05		SeraSeq ctDNA 0.05% VAF	2422	995	50	8	6	3481	3549	1127	132	3	3	0	0	0	6	2419	992	50	8	6	3475	11
Site1_RefMat_7-1	100398	Lab1	RefMat	SeraCare	v2_0.5	0710-0205	SeraSeq ctDNA v2 0.5% VAF	742	1457	216	23	5	2443	2508	1766	309	0	1	4	3	0	8	742	1456	212	20	5	2435	9
Site1_RefMat_7-2	73772	Lab1	RefMat	SeraCare	v2_0.5	0710-0205	SeraSeq ctDNA v2 0.5% VAF	3396	1050	55	13	2	4516	4582	1186	136	0	3	9	11	0	23	3396	1047	46	2	2	4493
Site1_RefMat_8-1	100398	Lab1	RefMat	SeraCare	v2_0.5	0710-0205	SeraSeq ctDNA v2 0.5% VAF	652	1451	230	42	9	2384	2448	1796	345	0	0	2	5	1	8	652	1451	228	37	8	2376	10
Site1_RefMat_8-2	73772	Lab1	RefMat	SeraCare	v2_0.5	0710-0205	SeraSeq ctDNA v2 0.5% VAF	2897	1160	91	10	1	4159	4225	1328	168	0	1	13	7	0	21	2897	1159	78	3	1	4138
Site2_Pat_1	25203	Lab2	patient	patient				31	1	0	0	5	37	50	19	18
Site2_Pat_2	25203	Lab2	patient	patient				21	4	1	3	1	30	48	27	22
Site2_Pat_3	25203	Lab2	patient	patient				20	1	0	1	2	24	39	19	18
Site2_Pat_4	25203	Lab2	patient	patient				49	1	1	2	0	53	68	19	17
Site2_Pat_5	25203	Lab2	patient	patient				19	0	0	0	3	22	36	17	17
Site2_Pat_6	25203	Lab2	patient	patient				16	5	2	1	1	25	38	22	15
Site2_Pat_7	25203	Lab2	patient	patient				13	1	0	1	3	18	33	20	19
Site2_Pat_8	25203	Lab2	patient	patient				32	1	1	1	3	38	52	20	18
Site2_Pat_9	25203	Lab2	patient	patient				20	1	0	3	3	27	41	21	20
Site2_Pat_10	25203	Lab2	patient	patient				24	1	1	1	1	28	40	16	14
Site2_Pat_11	25203	Lab2	patient	patient				37	2	2	2	3	46	60	23	19
Site2_Pat_12	25203	Lab2	patient	patient				29	1	2	3	2	37	51	22	19
Site2_Pat_13	25203	Lab2	patient	patient				13	2	0	1	0	16	33	20	18
Site2_Pat_14	25203	Lab2	patient	patient				36	2	0	1	4	43	61	25	23
Site3_RefMat_1	16284	Lab3	RefMat	SeraCare	WT	0710-0533	SeraSeq ctDNA 0% VAF	1121	32	0	0	0	1153	1166	45	13	0	0	0	0	0	1153	1121	32	0	0	0	0	0
Site3_RefMat_2	16284	Lab3	RefMat	SeraCare	v1_0.5	0710-0531	SeraSeq ctDNA 0.5% VAF	72	110	20	7	3	212	225	153	43	0	0	2	3	1	206	72	110	18	4	2	6	0
Site3_RefMat_3	16284	Lab3	RefMat	SeraCare	v1_1	0710-0530	SeraSeq ctDNA 1% VAF	445	97	4	7	1	554	567	122	25	0	0	0	7	1	8	445	97	4	0	0	546	0
Site2_RefMat_1	25202	Lab2	RefMat	Horizon	HD833	HD833	OncoSpan cfDNA VAF <= 20%	37	3	1	1	7	49	98	61	58	0	0	0	1	2	3	37	3	1	0	5	46	0
Site3_RefMat_4	16284	Lab3	RefMat	Twist	WT	104563	Twist Pan Cancer Reference 0% VAF	99	246	43	8	6	402	412	313	67	0	0	0	1	0	1	99	246	43	7	6	401	0
Site3_RefMat_5	16284	Lab3	RefMat	Twist	Pancancer_0.5	104566	Twist Pan Cancer Reference 0.5% VAF	311	252	45	15	13	636	645	334	82	0	4	16	9	3	32	311	248	29	6	10	604	0
Site3_RefMat_6	16284	Lab3	RefMat	Twist	Pancancer_1	104567	Twist Pan Cancer Reference 1% VAF	80	235	46	25	23	408	418	338	103	0	0	2	15	12	29	80	235	44	10	11	379	0
Site2_RefMat_2	25202	Lab2	RefMat	SeraCare	v2_0.5	0710-0205	SeraSeq ctDNA 0.5% VAF	3245	71	17	10	3	3347	3363	118	47	0	0	12	10	0	22	3245	71	5	0	3	3325	0
Site2_RefMat_3	25203	Lab2	RefMat	SeraCare	v2_1	0710-0140	SeraSeq ctDNA 1% VAF	2732	140	7	10	14	2903	2918	186	46	0	0	0	10	12	22	2732	140	7	0	2	2881	0
Site2_RefMat_4	25203	Lab2	RefMat	SensID	WT	SID-000003	SensID EGFR-Multiplex 0.1% AF cfDNA	0	1	0	0	0	1	14	14	13	0	0	0	0	0	0	0	1	0	0	0	1	0
Site2_RefMat_5	25203	Lab2	RefMat	SensID	SID_EGFR_0.1	SID-000015	SensID EGFR-Multiplex 0.1% AF cfDNA	1	1	1	0	1	4	18	17	16	0	0	0	0	0	0	1	1	1	0	1	4	0
Site2_RefMat_6	25203	Lab2	RefMat	SensID	SID_EGFR_1	SID-000017	SensID EGFR-Multiplex 1% AF cfDNA	1	0	1	1	0	3	18	17	17	0	0	0	0	0	0	1	0	1	1	0	3	0
Site2_RefMat_7	25203	Lab2	RefMat	SensID	SID_EGFR_5	SID-000019	SensID EGFR-Multiplex 5% AF cfDNA	4	3	1	1	1	10	24	20	17	3	2	0	0	0	5	1	1	1	1	1	5	0
Site2_RefMat_8	25203	Lab2	RefMat	SensID	SID_DIV_0.1	SID-000019	SensID 5-Gene-Multiplex 0.1% AF cfDNA	3	3	0	1	2	9	23	20	17	1	2	0	0	0	3	2	1	0	1	2	6	0
Site2_RefMat_9	25203	Lab2	RefMat	SensID	SID_DIV_1	SID-000093	SensID 5-Gene-Multiplex 1% AF cfDNA	1	3	1	5	3	13	27	26	23	0	1	1	4	1	7	1	2	0	1	2	6	0
Site2_RefMat_10	25203	Lab2	RefMat	SensID	SID_DIV_5	SID-000094	SensID 5-Gene-Multiplex 5% AF cfDNA	0	4	0	0	8	12	27	27	23	0	0	0	0	6	6	0	4	0	0	2	6	0

## Sheet: Table S2_100398 bases
Table S2: Lab 1 bed file (100398 bases)
chr1	11107479	11107505
chr1	11108175	11108291
chr1	11109284	11109375
chr1	11109643	11109734
chr1	11112846	11112922
chr1	11114312	11114458
chr1	11114807	11114892
chr1	11115390	11115473
chr1	11116998	11117091
chr1	11121240	11121373
chr1	11121973	11122131
chr1	11124492	11124638
chr1	11126616	11126801
chr1	11127004	11127149
chr1	11127618	11127811
chr1	11127998	11128131
chr1	11128448	11128557
chr1	11128849	11128956
chr1	11129732	11129843
chr1	11130523	11130782
chr1	11133074	11133202
chr1	11134345	11134471
chr1	11139298	11139440
chr1	11139527	11139663
chr1	11144642	11144760
chr1	11144962	11145050
chr1	11146670	11146796
chr1	11150120	11150231
chr1	11157146	11157296
chr1	11167436	11167522
chr1	11199252	11199408
chr1	11199535	11199708
chr1	11204555	11204708
chr1	11209306	11209463
chr1	11210808	11210911
chr1	11212306	11212479
chr1	11212790	11212913
chr1	11213393	11213571
chr1	11216142	11216239
chr1	11228662	11228923
chr1	11230919	11231059
chr1	11231294	11231439
chr1	11232430	11232533
chr1	11233392	11233492
chr1	11234137	11234270
chr1	11237837	11238053
chr1	11238396	11238622
chr1	11240297	11240552
chr1	11241547	11241686
chr1	11243108	11243305
chr1	11247619	11247738
chr1	11247813	11248099
chr1	11253833	11253978
chr1	11255986	11256197
chr1	11256927	11257170
chr1	11258479	11258598
chr1	11259242	11259414
chr1	114708529	114708659
chr1	114709563	114709733
chr1	114713794	114713983
chr1	114716044	114716165
chr1	243499737	243499791
chr1	243505243	243505339
chr1	243512318	243512431
chr1	243545504	243545602
chr1	243552723	243552948
chr1	243563714	243563853
chr1	243572920	243573053
chr1	243613665	243613744
chr1	243615090	243615166
chr1	243637605	243637747
chr1	243645887	243646042
chr1	243664766	243664888
chr1	243695585	243695721
chr1	243843119	243843175
chr2	47403186	47403407
chr2	47408395	47408560
chr2	47410088	47410377
chr2	47412408	47412565
chr2	47414263	47414423
chr2	47416290	47416434
chr2	47429736	47429946
chr2	47445542	47445662
chr2	47463025	47463159
chr2	47466652	47466813
chr2	47470959	47471067
chr2	47475019	47475275
chr2	47476361	47476576
chr2	47478266	47478524
chr2	47480690	47480876
chr2	47482773	47482954
chr2	47783228	47783498
chr2	47790921	47791128
chr2	47795888	47796068
chr2	47798605	47801160
chr2	47803414	47803690
chr2	47804904	47805032
chr2	47805612	47805712
chr2	47806198	47806363
chr2	47806446	47806656
chr2	47806773	47806865
chr3	36993542	36993668
chr3	36996613	36996714
chr3	37000949	37001058
chr3	37004395	37004479
chr3	37006985	37007068
chr3	37008808	37008910
chr3	37011814	37011867
chr3	37012005	37012104
chr3	37014426	37014549
chr3	37017500	37017604
chr3	37020304	37020468
chr3	37025631	37026012
chr3	37028778	37028937
chr3	37040180	37040299
chr3	37042262	37042336
chr3	37047513	37047688
chr3	37048511	37048614
chr3	37048898	37049022
chr3	37050480	37050658
chr3	179198820	179199182
chr3	179199684	179199904
chr3	179201284	179201545
chr3	179203538	179203794
chr3	179204497	179204593
chr3	179209589	179209705
chr3	179210180	179210343
chr3	179210425	179210570
chr3	179218204	179218339
chr3	179219190	179219282
chr3	179219565	179219740
chr3	179219943	179220057
chr3	179220980	179221162
chr3	179224075	179224192
chr3	179224694	179224826
chr3	179225956	179226045
chr3	179229266	179229447
chr3	179229998	179230126
chr3	179230219	179230381
chr3	179234088	179234369
chr5	87268446	87268995
chr5	87269042	87269060
chr5	87331342	87331505
chr5	87332501	87332647
chr5	87333261	87333342
chr5	87337968	87338096
chr5	87341284	87341326
chr5	87346666	87346729
chr5	87349208	87349369
chr5	87353151	87353240
chr5	87362545	87362676
chr5	87363342	87363509
chr5	87369807	87369905
chr5	87372112	87372200
chr5	87374157	87374325
chr5	87374834	87374921
chr5	87376387	87376570
chr5	87376875	87377045
chr5	87378390	87378543
chr5	87379729	87379855
chr5	87380503	87380600
chr5	87383707	87383785
chr5	87385295	87385394
chr5	87386820	87386908
chr5	87389387	87389532
chr5	87390794	87390888
chr5	112707712	112707887
chr5	112738395	112738465
chr5	112754885	112755030
chr5	112766320	112766415
chr5	112767183	112767395
chr5	112775623	112775742
chr5	112780784	112780908
chr5	112792440	112792534
chr5	112801273	112801388
chr5	112815489	112815598
chr5	112818960	112819349
chr5	112821890	112821996
chr5	112823301	112823365
chr5	112827102	112827252
chr5	112827923	112828011
chr5	112828850	112828977
chr5	112834945	112835170
chr5	112837547	112844131
chr6	151944318	151944321
chr6	152011684	152011705
chr6	152094392	152094449
chr6	152098771	152098798
chr7	5973393	5973547
chr7	5977582	5977795
chr7	5978590	5978701
chr7	5982818	5982996
chr7	5986753	5987625
chr7	5989794	5989960
chr7	5991967	5992062
chr7	5995528	5995638
chr7	5997320	5997428
chr7	5999102	5999280
chr7	6002447	6002685
chr7	6003684	6003797
chr7	6003966	6004063
chr7	6005886	6006036
chr7	6008991	6009024
chr7	55173915	55174048
chr7	55174716	55174825
chr7	55181287	55181483
chr7	55191713	55191879
chr7	100803455	100803595
chr7	100805160	100805326
chr7	100805495	100805699
chr7	100806414	100806574
chr7	100807359	100807585
chr7	100812741	100812999
chr7	100813089	100813213
chr7	100813646	100813721
chr7	100813913	100814026
chr7	100817186	100817362
chr7	100818514	100818649
chr7	100819551	100819894
chr7	100820135	100820301
chr7	100822265	100822672
chr7	100823638	100823936
chr7	100824197	100824278
chr7	100826973	100827035
chr7	129189146	129189487
chr7	129203378	129203594
chr7	129205197	129205417
chr7	129205604	129205787
chr7	129206144	129206374
chr7	129206458	129206592
chr7	129208753	129208856
chr7	129209283	129209402
chr7	129210357	129210553
chr7	129210959	129211118
chr7	129211630	129211775
chr7	129212018	129212456
chr7	140716022	140716041
chr7	140726361	140726521
chr7	140734591	140734775
chr7	140739806	140739951
chr7	140749281	140749423
chr7	140753269	140753398
chr7	140754181	140754238
chr7	140776906	140777093
chr7	140777985	140778080
chr7	140781570	140781698
chr7	140783015	140783162
chr7	140785683	140785813
chr7	140787542	140787589
chr7	140794302	140794472
chr7	140800356	140800486
chr7	140801406	140801565
chr7	140807954	140808067
chr7	140808877	140809000
chr7	140834603	140834877
chr7	140850105	140850217
chr7	140924560	140924708
chr8	38412383	38412600
chr8	38413622	38413809
chr8	38413912	38414028
chr8	38414146	38414294
chr8	38414553	38414634
chr8	38414773	38414906
chr8	38415864	38416065
chr8	38417300	38417421
chr8	38417864	38417996
chr8	38418222	38418378
chr8	38419527	38419740
chr8	38421791	38421946
chr8	38424503	38424704
chr8	38426116	38426250
chr8	38427915	38428098
chr8	38428340	38428440
chr8	38429676	38429953
chr8	38440300	38440377
chr8	38457350	38457539
chr8	38461090	38461111
chr9	77721317	77721518
chr9	77728508	77728672
chr9	77794457	77794597
chr9	77797514	77797653
chr9	77815610	77815775
chr9	77922155	77922350
chr9	78031094	78031240
chr10	87863944	87864553
chr10	87894019	87894114
chr10	87925507	87925562
chr10	87931040	87931094
chr10	87933007	87933256
chr10	87952112	87952264
chr10	87957847	87958024
chr10	87960888	87961123
chr10	87965281	87965477
chr11	532630	532760
chr11	533271	533363
chr11	533447	533617
chr11	533760	533949
chr11	534206	534327
chr11	64804328	64804821
chr11	64805028	64805203
chr11	64805629	64805775
chr11	64805882	64806018
chr11	64806226	64806373
chr11	64807005	64807103
chr11	64807173	64807224
chr11	64807546	64807685
chr11	64807885	64808104
chr11	64809644	64810114
chr12	4274035	4274240
chr12	4275999	4276225
chr12	4278754	4278924
chr12	4288836	4288995
chr12	4299854	4300014
chr12	25209789	25209916
chr12	25215435	25215565
chr12	25225608	25225778
chr12	25227228	25227417
chr12	25245268	25245389
chr13	32316455	32316532
chr13	32319071	32319330
chr13	32325070	32325189
chr13	32326095	32326155
chr13	32326236	32326287
chr13	32326493	32326618
chr13	32329437	32329497
chr13	32330913	32331035
chr13	32332266	32333392
chr13	32336259	32341201
chr13	32344552	32344658
chr13	32346821	32346901
chr13	32354855	32355293
chr13	32356422	32356614
chr13	32357736	32357934
chr13	32362517	32362698
chr13	32363173	32363538
chr13	32370396	32370562
chr13	32370950	32371105
chr13	32376664	32376796
chr13	32379311	32379520
chr13	32379744	32379918
chr13	32380001	32380150
chr13	32394683	32394938
chr13	32396892	32397049
chr13	32398156	32398775
chr14	104780211	104780214
chr15	66387342	66387432
chr15	66435021	66435242
chr15	66436740	66436897
chr15	66443274	66443362
chr15	66444650	66444712
chr15	66481749	66481884
chr15	66484984	66485196
chr15	66487222	66487297
chr15	66489209	66489281
chr15	66489712	66489768
chr15	66490496	66490620
chr17	7669603	7669695
chr17	7670603	7670720
chr17	7673245	7673271
chr17	7673301	7673344
chr17	7673529	7673613
chr17	7673695	7673842
chr17	7674175	7674295
chr17	7674853	7674976
chr17	7675047	7675241
chr17	7675988	7676277
chr17	7676376	7676408
chr17	7676515	7676599
chr17	31095304	31095374
chr17	31155977	31156131
chr17	31159004	31159098
chr17	31163180	31163381
chr17	31169885	31170002
chr17	31181416	31181494
chr17	31181704	31181790
chr17	31182502	31182670
chr17	31200416	31200600
chr17	31201031	31201164
chr17	31201405	31201490
chr17	31206234	31206376
chr17	31214445	31214590
chr17	31218999	31219123
chr17	31221844	31221995
chr17	31223438	31223572
chr17	31225089	31225255
chr17	31226429	31226689
chr17	31227212	31227296
chr17	31227517	31227611
chr17	31229019	31229470
chr17	31229829	31229979
chr17	31230254	31230387
chr17	31230836	31230930
chr17	31232067	31232194
chr17	31232694	31232886
chr17	31232996	31233218
chr17	31235605	31235777
chr17	31235912	31236026
chr17	31248978	31249124
chr17	31252932	31253005
chr17	31258338	31258507
chr17	31259026	31259134
chr17	31260363	31260520
chr17	31261705	31261862
chr17	31265223	31265344
chr17	31325814	31326257
chr17	31327493	31327844
chr17	31330290	31330503
chr17	31334832	31335036
chr17	31336327	31336478
chr17	31336629	31336919
chr17	31337362	31337587
chr17	31337813	31337885
chr17	31338019	31338144
chr17	31338698	31338810
chr17	31340499	31340650
chr17	31343003	31343140
chr17	31349114	31349256
chr17	31350177	31350323
chr17	31352251	31352419
chr17	31356454	31356587
chr17	31356954	31357095
chr17	31357263	31357374
chr17	31358474	31358627
chr17	31358963	31359020
chr17	31360481	31360708
chr17	31374007	31374160
chr17	39699554	39699592
chr17	39700233	39700316
chr17	39706984	39707146
chr17	39708315	39708539
chr17	39709237	39709457
chr17	39709807	39709886
chr17	39710080	39710206
chr17	39710334	39710486
chr17	39711922	39712052
chr17	39712316	39712453
chr17	39715280	39715364
chr17	39715440	39715541
chr17	39715713	39715944
chr17	39716265	39716438
chr17	39716509	39716610
chr17	39717061	39717173
chr17	39717314	39717489
chr17	39719781	39719839
chr17	39723313	39723462
chr17	39723532	39723665
chr17	39723906	39724015
chr17	39724720	39724916
chr17	39725043	39725209
chr17	39725321	39725407
chr17	39725701	39725858
chr17	39726556	39726664
chr17	39726809	39727008
chr17	39727289	39727552
chr17	39727683	39728049
chr17	43045672	43045807
chr17	43047637	43047708
chr17	43049115	43049199
chr17	43051057	43051122
chr17	43057046	43057140
chr17	43063327	43063378
chr17	43063868	43063956
chr17	43067602	43067700
chr17	43070922	43071243
chr17	43074325	43074526
chr17	43076482	43076619
chr17	43082398	43082580
chr17	43090938	43091037
chr17	43091429	43094865
chr17	43095840	43095927
chr17	43097238	43097294
chr17	43099769	43099885
chr17	43104116	43104266
chr17	43104862	43104961
chr17	43106450	43106538
chr17	43115720	43115784
chr17	43124011	43124101
chr19	3094646	3094792
chr19	3110143	3110338
chr19	3113324	3113489
chr19	3114938	3115077
chr19	3118918	3119058
chr19	3119200	3119364
chr19	3120983	3121184
chr19	18155874	18156206
chr19	18160465	18160568
chr19	18160913	18160974
chr19	18161048	18161190
chr19	18161273	18161500
chr19	18161960	18162056
chr19	18162196	18162315
chr19	18162402	18162511
chr19	18162961	18163152
chr19	18163257	18163393
chr19	18166154	18166307
chr19	18167124	18167311
chr19	18168469	18168551
chr19	18168720	18168901
chr19	18169081	18169299
chr20	58840101	58840849
chr20	58853260	58855338
chr20	58891721	58891870
chr20	58895606	58895689
chr20	58898935	58898990
chr20	58899943	58899960
chr20	58903522	58903590
chr20	58903666	58903796
chr20	58905377	58905485
chr20	58909156	58909221
chr20	58909344	58909428
chr20	58909515	58909584
chr20	58909678	58909809
chr20	58909945	58910086
chr20	58910328	58910406
chr20	58910677	58910834
chr22	29603993	29604117
chr22	29636745	29636881
chr22	29639084	29639217
chr22	29642196	29642290
chr22	29654651	29654730
chr22	29655588	29655681
chr22	29658183	29658269
chr22	29661199	29661344
chr22	29664984	29665069
chr22	29668327	29668451
chr22	29671820	29671953
chr22	29673263	29673491
chr22	29674830	29674946
chr22	29678190	29678328
chr22	29681433	29681606
chr22	29683014	29683060
chr22	29694746	29694807
chr1	179551370	179551371
chr1	67395836	67395837
chr2	168932505	168932506
chr2	227032259	227032260
chr3	4362082	4362083
chr4	5748176	5748177
chr5	83538810	83538811
chr6	146434003	146434004
chr7	48410559	48410560
chr8	93923708	93923709
chr9	97428497	97428498
chr10	98459556	98459557
chr11	16111866	16111867
chr12	884763	884764
chr13	38859468	38859469
chr14	50302998	50302999
chr15	34236746	34236747
chr16	70269676	70269677
chr17	73201608	73201609
chr18	23833904	23833905
chr19	10156400	10156401
chr20	6119440	6119441
chr21	42903479	42903480
chr22	20787011	20787012
chr10	127402699	127402700
chr3	37585620	37585621
chr4	27160855	27160856
chr3	17035775	17035776
chr1	13770325	13770326
chr14	95636761	95636762
chr2	8038604	8038605
chr5	89120536	89120537
chr2	29232400	29232401
chr9	95467106	95467107
chr17	20948421	20948422
chr2	47466819	47466820
chr11	32396398	32396399
chr5	177209880	177209881
chr5	112827156	112827157
chr13	34678744	34678745

## Sheet: Table S3_73772 bases
Table S3: Lab 1 bed file (73772 bases)
1	156876100	156876215
1	156876394	156876577
1	156879116	156879367
1	156879993	156880162
1	156881451	156881599
10	43116611	43116736
10	43118367	43118485
10	43119525	43119750
10	43120075	43120208
10	43121940	43122021
10	43123665	43123813
10	43124877	43124987
10	43126569	43126588
14	104780213	104780215
15	87876932	87877125
15	87880264	87880433
15	87885688	87885740
15	87929185	87929439
15	87933006	87933189
15	87940617	87940732
2	29193905	29193927
2	29196764	29196865
2	29197536	29197681
2	29207165	29207278
2	29209780	29209883
2	29213978	29214086
2	29220700	29220840
2	29222338	29222413
2	29222511	29222612
2	29223336	29223360
2	208248386	208248390
6	117301035	117301142
6	117308788	117308933
6	117310075	117310286
6	117311015	117311122
6	117317137	117317277
6	117318182	117318257
6	117319862	117319980
7	116771814	116771996
7	116774875	116775116
7	116777383	116777474
7	116778770	116778962
7	116781982	116782102
7	116783298	116783474
7	116795649	116795796
7	116795886	116796127
7	140753314	140753398
7	140754186	140754187
7	140777985	140778080
7	140781570	140781653
7	140794347	140794349
7	140800480	140800481
7	140801411	140801413
7	140801500	140801503
7	140801534	140801535
9	84934182	84934297
9	84948456	84948639
9	84955277	84955522
9	85020200	85020369
9	85021246	85021394
chr1	11107479	11107505
chr1	11108175	11108291
chr1	11109284	11109375
chr1	11109643	11109734
chr1	11112846	11112922
chr1	11114312	11114458
chr1	11114807	11114892
chr1	11115390	11115473
chr1	11116998	11117091
chr1	11121240	11121373
chr1	11121973	11122131
chr1	11124492	11124638
chr1	11126616	11126801
chr1	11127004	11127149
chr1	11127618	11127811
chr1	11127998	11128131
chr1	11128448	11128557
chr1	11128849	11128956
chr1	11129732	11129843
chr1	11130523	11130782
chr1	11133074	11133202
chr1	11134345	11134471
chr1	11139298	11139440
chr1	11139527	11139663
chr1	11144642	11144760
chr1	11144962	11145050
chr1	11146670	11146796
chr1	11150120	11150231
chr1	11157146	11157296
chr1	11167436	11167522
chr1	11199252	11199408
chr1	11199535	11199708
chr1	11204555	11204708
chr1	11209306	11209463
chr1	11210808	11210911
chr1	11212306	11212479
chr1	11212790	11212913
chr1	11213393	11213571
chr1	11216142	11216239
chr1	11228662	11228923
chr1	11230919	11231059
chr1	11231294	11231439
chr1	11232430	11232533
chr1	11233392	11233492
chr1	11234137	11234270
chr1	11237837	11238053
chr1	11238396	11238622
chr1	11240297	11240552
chr1	11241547	11241686
chr1	11243108	11243305
chr1	11247619	11247738
chr1	11247813	11248099
chr1	11253833	11253978
chr1	11255986	11256197
chr1	11256927	11257170
chr1	11258479	11258598
chr1	11259242	11259414
chr1	13770325	13770326
chr1	67395836	67395837
chr1	114708529	114708659
chr1	114709563	114709733
chr1	114713794	114713983
chr1	114716044	114716165
chr1	179551370	179551371
chr10	87863944	87864553
chr10	87894019	87894114
chr10	87925507	87925562
chr10	87931040	87931094
chr10	87933007	87933256
chr10	87952112	87952264
chr10	87957847	87958024
chr10	87960888	87961123
chr10	87965281	87965477
chr10	98459556	98459557
chr10	121479575	121479675
chr10	121479851	121480026
chr10	121482166	121482182
chr10	121483692	121483808
chr10	121485389	121485537
chr10	121487348	121487429
chr10	121487985	121488118
chr10	121496526	121496727
chr10	121498489	121498610
chr10	121500820	121500952
chr10	121503784	121503946
chr10	121515111	121515324
chr10	121517313	121517468
chr10	121518676	121518834
chr10	121519973	121520174
chr10	121526149	121526199
chr10	121526723	121526757
chr10	121538586	121538720
chr10	121551284	121551464
chr10	121564496	121564584
chr10	121565432	121565709
chr10	121593703	121593822
chr10	127402699	127402700
chr11	16111866	16111867
chr11	32396398	32396399
chr11	108227619	108227701
chr11	108227770	108227893
chr11	108229172	108229336
chr11	108235664	108235839
chr11	108243947	108244123
chr11	108244782	108245031
chr11	108246958	108247132
chr11	108248927	108249107
chr11	108250695	108251077
chr11	108251831	108252036
chr11	108252811	108252917
chr11	108253808	108254044
chr11	108256209	108256345
chr11	108257475	108257611
chr11	108258980	108259080
chr11	108267165	108267347
chr11	108268404	108268614
chr11	108271058	108271151
chr11	108271245	108271411
chr11	108272526	108272612
chr11	108272716	108272857
chr11	108279485	108279613
chr11	108280989	108281173
chr11	108282704	108282884
chr11	108284221	108284478
chr11	108287594	108287720
chr11	108288971	108289108
chr11	108289596	108289806
chr11	108292613	108292798
chr11	108293307	108293482
chr11	108294921	108295064
chr11	108297281	108297387
chr11	108299708	108299890
chr11	108301642	108301794
chr11	108302847	108303034
chr11	108304669	108304857
chr11	108307891	108307989
chr11	108310154	108310320
chr11	108312405	108312503
chr11	108315817	108315916
chr11	108316005	108316118
chr11	108317367	108317526
chr11	108319948	108320063
chr11	108321295	108321425
chr11	108325304	108325549
chr11	108326052	108326230
chr11	108327639	108327763
chr11	108329015	108329243
chr11	108330208	108330426
chr11	108331438	108331562
chr11	108331873	108332042
chr11	108332756	108332905
chr11	108333880	108333973
chr11	108334963	108335114
chr11	108335839	108335966
chr11	108343216	108343376
chr11	108345737	108345913
chr11	108347273	108347370
chr11	108353760	108353885
chr11	108354805	108354879
chr11	108365076	108365223
chr11	108365319	108365513
chr12	884763	884764
chr12	25209789	25209916
chr12	25215435	25215565
chr12	25225608	25225778
chr12	25227228	25227417
chr12	25245268	25245389
chr13	32316455	32316532
chr13	32319071	32319330
chr13	32325070	32325189
chr13	32326095	32326155
chr13	32326236	32326287
chr13	32326493	32326618
chr13	32329437	32329497
chr13	32330913	32331035
chr13	32332266	32333392
chr13	32336259	32341201
chr13	32344552	32344658
chr13	32346821	32346901
chr13	32354855	32355293
chr13	32356422	32356614
chr13	32357736	32357934
chr13	32362517	32362698
chr13	32363173	32363538
chr13	32370396	32370562
chr13	32370950	32371105
chr13	32376664	32376796
chr13	32379311	32379520
chr13	32379744	32379918
chr13	32380001	32380150
chr13	32394683	32394938
chr13	32396892	32397049
chr13	32398156	32398775
chr13	34678744	34678745
chr13	38859468	38859469
chr14	50302998	50302999
chr14	95636761	95636762
chr15	34236746	34236747
chr16	23603453	23603674
chr16	23607858	23608017
chr16	23613998	23614096
chr16	23621356	23621483
chr16	23622963	23623135
chr16	23624003	23624099
chr16	23626230	23626402
chr16	23629198	23629280
chr16	23629634	23630474
chr16	23634856	23636339
chr16	23637844	23637957
chr16	23638064	23638134
chr16	23641104	23641162
chr16	70269676	70269677
chr17	7669603	7669695
chr17	7670603	7670720
chr17	7673213	7673271
chr17	7673301	7673344
chr17	7673529	7673613
chr17	7673695	7673842
chr17	7674175	7674295
chr17	7674853	7674976
chr17	7675047	7675241
chr17	7675988	7676277
chr17	7676376	7676408
chr17	7676515	7676599
chr17	20948421	20948422
chr17	39699554	39699592
chr17	39700233	39700316
chr17	39706984	39707146
chr17	39708315	39708539
chr17	39709237	39709457
chr17	39709807	39709886
chr17	39710080	39710206
chr17	39710334	39710486
chr17	39711922	39712052
chr17	39712316	39712453
chr17	39715280	39715364
chr17	39715440	39715541
chr17	39715713	39715944
chr17	39716265	39716438
chr17	39716509	39716610
chr17	39717061	39717173
chr17	39717314	39717489
chr17	39719781	39719839
chr17	39723313	39723462
chr17	39723532	39723665
chr17	39723906	39724015
chr17	39724720	39724916
chr17	39725043	39725209
chr17	39725321	39725407
chr17	39725701	39725858
chr17	39726556	39726664
chr17	39726809	39727008
chr17	39727289	39727552
chr17	39727683	39728049
chr17	43045672	43045807
chr17	43047637	43047708
chr17	43049115	43049199
chr17	43051057	43051122
chr17	43057046	43057140
chr17	43063327	43063378
chr17	43063868	43063956
chr17	43067602	43067700
chr17	43070922	43071243
chr17	43074325	43074526
chr17	43076482	43076619
chr17	43082398	43082580
chr17	43090938	43091037
chr17	43091429	43094865
chr17	43095840	43095927
chr17	43097238	43097294
chr17	43099769	43099885
chr17	43104116	43104266
chr17	43104862	43104961
chr17	43106450	43106538
chr17	43115720	43115784
chr17	43124011	43124101
chr17	73201608	73201609
chr18	23833904	23833905
chr19	10156400	10156401
chr2	8038604	8038605
chr2	29232400	29232401
chr2	47466819	47466820
chr2	168932505	168932506
chr2	227032259	227032260
chr20	6119440	6119441
chr21	42903479	42903480
chr22	20787011	20787012
chr3	4362082	4362083
chr3	17035775	17035776
chr3	37585620	37585621
chr3	179198820	179199182
chr3	179199684	179199904
chr3	179201284	179201545
chr3	179203538	179203794
chr3	179204497	179204593
chr3	179209589	179209705
chr3	179210180	179210343
chr3	179210425	179210570
chr3	179218204	179218339
chr3	179219190	179219282
chr3	179219565	179219740
chr3	179219943	179220057
chr3	179220980	179221162
chr3	179224075	179224192
chr3	179224694	179224826
chr3	179225956	179226045
chr3	179229266	179229447
chr3	179229998	179230126
chr3	179230219	179230381
chr3	179234088	179234369
chr4	1793929	1794048
chr4	1799248	1799528
chr4	1799741	1799817
chr4	1801361	1801541
chr4	1801614	1801748
chr4	1801829	1802030
chr4	1802908	1803069
chr4	1803686	1803841
chr4	1804324	1804525
chr4	1804815	1804974
chr4	1805349	1805481
chr4	1805553	1805674
chr4	1805744	1805945
chr4	1806045	1806178
chr4	1806251	1806332
chr4	1806540	1806688
chr4	1806823	1806939
chr4	1807110	1807293
chr4	5748176	5748177
chr4	27160855	27160856
chr5	83538810	83538811
chr5	89120536	89120537
chr5	112827156	112827157
chr5	177089597	177089698
chr5	177090384	177090658
chr5	177090739	177090830
chr5	177090932	177091109
chr5	177091679	177091813
chr5	177092315	177092516
chr5	177092640	177092789
chr5	177093132	177093556
chr5	177093648	177093780
chr5	177095324	177095445
chr5	177095527	177095728
chr5	177096051	177096184
chr5	177096281	177096362
chr5	177096598	177096746
chr5	177097286	177097402
chr5	177097521	177097681
chr5	177209880	177209881
chr6	146434003	146434004
chr6	151807907	151808369
chr6	151842591	151842798
chr6	151880649	151880776
chr6	151944167	151944513
chr6	152011650	152011799
chr6	152060985	152061129
chr6	152094379	152094573
chr6	152098726	152098971
chr6	152125260	152125353
chr7	48410559	48410560
chr7	55019272	55019370
chr7	55142280	55142442
chr7	55143299	55143493
chr7	55146600	55146745
chr7	55151288	55151367
chr7	55152540	55152669
chr7	55154005	55154157
chr7	55155824	55155951
chr7	55156527	55156664
chr7	55156753	55156837
chr7	55157657	55157758
chr7	55160133	55160343
chr7	55161493	55161636
chr7	55163727	55163828
chr7	55165274	55165442
chr7	55171169	55171218
chr7	55172977	55173129
chr7	55173915	55174048
chr7	55174716	55174825
chr7	55181287	55181483
chr7	55191713	55191879
chr8	38412383	38412600
chr8	38413622	38413809
chr8	38413912	38414028
chr8	38414146	38414294
chr8	38414553	38414634
chr8	38414773	38414906
chr8	38415864	38416065
chr8	38417300	38417421
chr8	38417864	38417996
chr8	38418222	38418378
chr8	38419527	38419740
chr8	38421791	38421946
chr8	38424503	38424704
chr8	38426116	38426250
chr8	38427915	38428098
chr8	38428340	38428440
chr8	38429676	38429953
chr8	38440300	38440377
chr8	38457350	38457539
chr8	38461090	38461111
chr8	93923708	93923709
chr9	95467106	95467107
chr9	97428497	97428498

## Sheet: Taple S4_25203 bases
Table S4: Lab 2 bed file (25203 bases)
chr1	114708521	114708664
chr1	114709559	114709738
chr1	114713790	114713988
chr1	114716040	114716187
chr1	226064319	226064489
chr1	226065646	226065819
chr1	226071341	226071541
chr2	29193192	29193932
chr2	29196760	29196870
chr2	29197532	29197686
chr2	29207161	29207282
chr2	29209776	29209888
chr2	29213974	29214091
chr2	29220696	29220845
chr2	29222334	29222418
chr2	29222507	29222617
chr2	29223332	29223538
chr2	208248359	208248670
chr2	211383570	211384070
chr2	211386843	211387160
chr2	211387935	211388002
chr2	211420431	211420621
chr2	211421997	211422114
chr2	211424145	211424311
chr2	211428398	211428493
chr2	211430935	211431110
chr2	211561893	211562098
chr2	211619167	211619285
chr2	211623912	211624054
chr2	211630452	211630604
chr2	211657744	211657838
chr2	211665313	211665487
chr2	211673154	211673267
chr2	211679042	211679194
chr2	211701957	211702176
chr2	211704094	211704204
chr2	211705308	211705401
chr2	211712040	211712186
chr2	211713525	211713658
chr2	211722383	211722544
chr2	211725066	211725204
chr2	211750629	211750714
chr2	211788015	211788169
chr2	211947420	211947626
chr2	212124742	212124913
chr2	212538439	212538579
chr3	41224526	41224753
chr3	179198740	179199187
chr3	179199680	179199909
chr3	179201280	179201550
chr3	179203534	179203799
chr3	179204493	179204598
chr3	179209585	179209710
chr3	179210176	179210348
chr3	179210421	179210575
chr3	179218200	179218344
chr3	179219186	179219287
chr3	179219561	179219745
chr3	179219939	179220062
chr3	179220976	179221167
chr3	179224071	179224197
chr3	179224690	179224831
chr3	179225952	179226050
chr3	179229262	179229452
chr3	179229994	179230131
chr3	179230215	179230386
chr3	179234084	179234404
chr5	1294938	1295258
chr6	151944163	151944518
chr6	152011646	152011804
chr6	152060981	152061134
chr6	152094375	152094578
chr6	152098722	152098982
chr7	55173911	55174053
chr7	55174712	55174830
chr7	55181283	55181488
chr7	55191709	55191884
chr7	140739802	140739956
chr7	140749277	140749428
chr7	140753265	140753403
chr7	140754177	140754243
chr7	140776902	140777098
chr7	140777981	140778085
chr7	140781566	140781703
chr7	140783011	140783167
chr10	87864418	87864558
chr10	87894015	87894119
chr10	87925503	87925567
chr10	87931036	87931099
chr10	87933003	87933261
chr10	87952108	87952269
chr10	87957843	87958029
chr10	87960884	87961128
chr10	87965277	87965537
chr12	25209781	25209921
chr12	25225604	25225783
chr12	25227224	25227422
chr12	25245264	25245405
chr14	104780078	104780226
chr14	104792588	104792732
chr15	90088577	90088757
chr16	68737333	68737473
chr16	68738287	68738421
chr16	68801660	68801903
chr16	68808414	68808577
chr16	68808683	68808858
chr16	68810187	68810351
chr16	68811674	68811869
chr16	68812125	68812273
chr16	68813303	68813505
chr16	68815505	68815769
chr16	68819270	68819435
chr16	68821991	68822235
chr16	68823389	68823636
chr16	68828164	68828314
chr16	68829644	68829807
chr16	68833280	68833540
chr17	7669560	7669700
chr17	7670599	7670725
chr17	7673525	7673618
chr17	7673691	7673847
chr17	7674171	7674300
chr17	7674849	7674981
chr17	7675043	7675246
chr17	7675984	7676282
chr17	7676372	7676413
chr17	7676511	7676632
chr17	39711918	39712057
chr17	39719777	39719844
chr17	39723309	39723467
chr17	39723528	39723670
chr17	39723902	39724020
chr17	39724716	39724921
chr17	39725039	39725214
chr18	51046910	51047305
chr18	51048676	51048870
chr18	51049285	51049334
chr18	51054771	51055003
chr18	51058115	51058254
chr18	51058330	51058466
chr18	51059856	51059926
chr18	51065413	51065616
chr18	51067009	51067197
chr18	51076628	51076786
chr18	51078246	51078506

## Sheet: Table S5_16284 bases
Table S5: Lab 3 bed file (16284 bases)
1	9780841	9780982
1	9787036	9787177
1	11174339	11174481
1	11184505	11184647
1	11188049	11188191
1	11190736	11190878
1	11217208	11217350
1	115252184	115252355
1	115256419	115256602
1	115258661	115258803
1	155874204	155874345
1	155874489	155874630
1	155880378	155880519
1	243675604	243675752
1	243778353	243778495
1	243858868	243859035
2	39234238	39234379
2	39249847	39249988
2	39278276	39278417
2	209113072	209113214
3	12645614	12645766
3	178916582	178916985
3	178921311	178921597
3	178922261	178922403
3	178927931	178928146
3	178928197	178928373
3	178935976	178936142
3	178938752	178938965
3	178947770	178947929
3	178947991	178948184
3	178951860	178952181
4	55955007	55955149
4	55956139	55956281
4	55961029	55961171
4	55964843	55964985
4	55972896	55973038
4	55976793	55976935
4	55979491	55979633
5	67522649	67522791
5	67589105	67589250
5	67589524	67589687
5	67591035	67591177
7	140453054	140453213
7	140477760	140477905
7	140481355	140481513
9	27206558	27206807
9	27212684	27212916
9	27228182	27228326
9	27228183	27228325
9	80043859	80044001
9	80046207	80046349
9	80336238	80336432
9	80343426	80343586
9	80409372	80409514
9	80412427	80412569
9	80537029	80537171
11	533449	533615
11	533822	533964
11	534210	534352
11	14316322	14316464
11	14380268	14380410
12	25378536	25378724
12	25380224	25380366
12	25398216	25398358
12	112888101	112888254
12	112926807	112926999
13	28592589	28592731
13	28602303	28602445
13	28607986	28608354
13	28607986	28608354
13	28610055	28610197
14	50628200	50628341
14	50649170	50649311
14	105246414	105246556
15	66727364	66727515
15	66729063	66729250
15	66774072	66774237
15	90631815	90631982
17	61768436	61768593
19	3114935	3115077
19	3118884	3119026
19	3119224	3119366
19	3120983	3121180
19	4101000	4101142
19	4102341	4102483
19	4110486	4110653
19	4117481	4117627
19	18273751	18273896
19	18277999	18278141
19	40743850	40743998
19	40762831	40762982
19	50140093	50140235
19	50143168	50143310
20	57484401	57484637
20	57484401	57484637
22	22127099	22127241
X	47426051	47426201
X	47426408	47426550

## Sheet: Table S6_WetLab QC
Table S6: Wet-lab QC
Sample_ID	Material	Company	Target_Size	Lab	Input_cfDNA	Conc_Lib	Av_Size_Lib	ng_Lib	Input_DNA_Sample_Pooling	Input_DNA_Prepool	No_Samples_Prepool	Conc_Prepool	Av_Size_Prepool	ng_Prepool	Conc_Prepool_Sample	ng_Prepool_Sample	Reads	Reads_aligned	Duplicates	On_target_rate	Usable	Depth	Error_rate	GC	Avg_read_length
Site1_Pat_1	patient	patient	100398	Lab1	25	54.93	287	1702.83	499.86	1499.94	3	15.7853	329	347.277	5.26177	115.759	2372036	99.9987	0	86.1774	86.1763	1074	0.0141878	47	139.138
Site1_Pat_2	RefMat	Coriell	100398	Lab1	21.85	4.03		124.93	115.98	231.95	2	0.284	392	6.248	0.142	3.124	1038956	99.9836	0	70.4997	70.498	438	0.0250389	46	134.786
Site1_Pat_3	patient	patient	100398	Lab1	25	4.8	326	148.8	139.2	278.4	2	0.3669	334	8.0718	0.18345	4.0359	1219720	99.9945	0	78.953	78.945	540	0.00816932	45	140.519
Site1_Pat_4	patient	patient	100398	Lab1	50	39.29	349	1217.99	500.16	1500.36	3	4.44	364	97.68	1.48	32.56	2061676	99.9964	0	80.8477	80.8449	895	0.00977084	46	130.142
Site1_Pat_5	patient	patient	100398	Lab1	50	43.91	348	1361.21	500.13	1500.36	3	4.44	364	97.68	1.48	32.56	1920504	99.9976	0	81.0463	81.0444	832	0.00924635	46	130.02
Site1_Pat_6	patient	patient	100398	Lab1	50	21.62	349	670.22	500.07	1500.36	3	4.44	364	97.68	1.48	32.56	2483390	99.9961	0	81.8261	81.8228	1079	0.0107246	46	129.577
Site1_Pat_7	patient	patient	100398	Lab1	15.8	6.55	324	203.05	189.95	389.18	2	1.78	326	39.16	0.89	19.58	578704	99.9808	0	78.9652	78.9372	252	0.00933704	45	140.055
Site1_Pat_8	patient	patient	100398	Lab1	10.25	6.87	330	212.97	199.23	389.18	2	1.78	326	39.16	0.89	19.58	598716	99.9773	0	77.2743	77.2411	258	0.00869034	45	140.786
Site1_Pat_9	patient	patient	100398	Lab1	25	50.3	319	1559.3	499.98	499.98	1	2.4	323	52.8	2.4	52.8	4049080	99.9915	0	84.7848	84.775	1892	0.015122	46	141.289
Site1_Pat_10	patient	patient	100398	Lab1	22	11.21	285	347.51	325.09	325.09	1	0.387	329	8.514	0.387	8.514	2409282	99.9692	0	79.0425	79.0062	1006	0.0233952	45	139.897
Site1_Pat_11	patient	patient	100398	Lab1	25.02	13	363	403	377	377	1	1.98	328	43.56	1.98	43.56	1340838	99.9969	0	79.5513	79.5466	572	0.00562366	46	140.163
Site1_Pat_12	patient	patient	100398	Lab1	25	30.78	353	954.18	499.87	499.87	1	0.62492	370	13.7482	0.62492	13.7482	2189830	99.9937	0	80.135	80.1254	956	0.00730998	45	139.973
Site1_Pat_13	patient	patient	100398	Lab1	18	25.73	381	797.63	499.93	499.93	1	0.614	392	13.508	0.614	13.508	3343122	99.9835	0	81.5584	81.5382	1591	0.0206054	49	140.989
Site1_Pat_14	RefMat	SensID	100398	Lab1	19	4.31	353	133.61	125	875	7	3.67	367	80.74	0.524286	11.5343	430094	99.9865	0	81.617	81.6056	187	0.0155189	46	129.623
Site1_Pat_15	RefMat	SensID	100398	Lab1	46	7.71	343	239.01	125	875	7	3.67	367	80.74	0.524286	11.5343	689044	99.9865	0	81.6453	81.6346	308	0.0184012	47	131.001
Site1_Pat_16	RefMat	SensID	100398	Lab1	28	12.91	367	400.21	125	875	7	3.67	367	80.74	0.524286	11.5343	685054	99.9947	0	79.3627	79.3586	310	0.0154759	46	132.975
Site1_Pat_17	RefMat	SensID	100398	Lab1	32	21.63	371	670.53	125	875	7	3.67	367	80.74	0.524286	11.5343	1317078	99.9878	0	80.2065	80.1967	612	0.0210079	45	132.9
Site1_Pat_18	RefMat	SensID	100398	Lab1	19	20.1	372	623.1	125	875	7	3.67	367	80.74	0.524286	11.5343	1174594	99.987	0	80.4433	80.4326	548	0.0215817	45	133.238
Site1_Pat_19	RefMat	SensID	100398	Lab1	24	19.72	365	611.32	125	875	7	3.67	367	80.74	0.524286	11.5343	1031768	99.9858	0	80.6711	80.6597	475	0.0206069	45	132.538
Site1_Pat_20	RefMat	SensID	100398	Lab1	19	7.72	358	239.32	125	875	7	3.67	367	80.74	0.524286	11.5343	398770	99.997	0	78.8925	78.8901	176	0.0110443	46	132.493
Site1_Pat_21	patient	patient	100398	Lab1	50	58.75	350	1821.25	499.96	499.96	1	2.49	328	54.78	2.49	54.78	4237738	99.9884	0	81.2688	81.2538	1835	0.0133298	45	138.479
Site1_Pat_22	patient	patient	100398	Lab1	25.01	40.6	377	1258.6	500.19	500.19	1	0.55	327	12.1	0.55	12.1	3476694	99.9897	0	80.7516	80.7397	1619	0.0110716	45	140.409
Site1_Pat_22	patient	patient	73772	Lab1	25.01	40.6	377	1258.6	500.19	500.19	1	0.25		5.5	0.25	5.5	2143452	99.9776	0	90.9084	90.8785	1445	0.020372	45	140.538
Site1_Pat_23	RefMat	SensID	100398	Lab1	50	7.15		221.65	115.97	231.95	2	0.284	392	6.248	0.142	3.124	1641698	99.9756	0	76.1217	76.1087	670	0.0276883	46	128.398
Site1_Pat_23	RefMat	SensID	73772	Lab1	50	9.6		297.6	278.4	278.4	1	0.75	387	16.5	0.75	16.5	1578360	99.9856	0	91.854	91.8407	1083	0.0264705	47	133.533
Site1_Pat_24	patient	patient	100398	Lab1	6	9.5	335	294.5	285	285	1	2.242	331	49.324	2.242	49.324	1676486	99.9844	0	77.7951	77.7721	736	0.00678714	47	140.685
Site1_Pat_25	patient	patient	100398	Lab1	18	27.8	335	861.8	500.12	500.12	2	0.748	325	16.456	0.374	8.228	3186736	99.9813	0	79.9765	79.9579	1468	0.0224805	47	140.798
Site1_Pat_26	patient	patient	100398	Lab1	49.98	17.8	324	551.8	500	500	2	0.748	325	16.456	0.374	8.228	5227786	99.9876	0	85.0094	84.9974	2416	0.0192596	46	140.317
Site1_Pat_27	patient	patient	100398	Lab1	5	34.9	398	1081.9	500.12	500.12	2	0.792	401	17.424	0.396	8.712	2632962	99.9839	0	84.2788	84.2617	1259	0.0286077	45	141.027
Site1_Pat_28	patient	patient	100398	Lab1	76.5	44.8	374	1388.8	499.97	499.97	2	0.792	401	17.424	0.396	8.712	3264910	99.9935	0	85.8228	85.8167	1573	0.0230668	45	140.771
Site1_Pat_29	patient	patient	100398	Lab1	23.5	33.3	329	1032.3	500.17	500.17	1	0.497	329	10.934	0.497	10.934	4842144	99.9873	0	81.6822	81.6661	2203	0.0129851	45	140.657
Site1_Pat_30	patient	patient	100398	Lab1	31.64	20.2	332	626.2	499.95	499.95	1	0.5905	327	12.991	0.5905	12.991	4672688	99.9935	0	82.0705	82.064	2104	0.0157705	46	140.506
Site1_Pat_31	patient	patient	100398	Lab1	50	38.2	384	1184.2	500.04	500.04	1	2.74	325	60.28	2.74	60.28	4724402	99.9737	0	81.3483	81.3212	2107	0.0279728	46	140.324
Site1_Pat_32	patient	patient	73772	Lab1	50	36.6	371	1134.6	499.96	999.91	2	1.58	325	34.76	0.79	17.38	2780524	99.9941	0	97.3298	97.3239	1885	0.025785	47	140.005
Site1_Pat_33	patient	patient	73772	Lab1	50	53.7	397	1664.7	499.95	999.91	2	1.58	325	34.76	0.79	17.38	2847748	99.9838	0	94.8838	94.8653	1961	0.0333155	48	140.649
Site1_Pat_34	patient	patient	73772	Lab1	13.8	38.7	420	1199.7	500	500	1	0.44	331	9.68	0.44	9.68	1645028	99.9753	0	90.0575	90.023	1085	0.0222251	46	140.657
Site1_Pat_35	patient	patient	73772	Lab1	14	27.8	336	861.8	500.12	500.12	1	0.699	327	15.378	0.699	15.378	1839548	99.986	0	92.5266	92.5072	1206	0.0157341	46	140.85
Site1_Pat_36	patient	patient	100398	Lab1	20	18.9	331	585.9	500.09	500.09	1	0.926	324	20.372	0.926	20.372	3094946	99.9937	0	82.9596	82.953	1361	0.0164469	47	140.064
Site1_Pat_37	patient	patient	73772	Lab1	28.2	40.3	385	1249.3	500.12	500.12	1	4.19252	374	92.2354	4.19252	92.2354	678454	99.9962	0	94.2992	94.2953	463	0.0269371	45	140.48
Site1_Pat_38	patient	patient	73772	Lab1	20	25.4	360	787.4	500	500	1	2.67357	322	58.8185	2.67357	58.8185	1021028	99.9952	0	95.2605	95.2557	675	0.0191324	47	140.014
Site1_Pat_39	RefMat	SeraCare_Myo	73772	Lab1	25.05	33.9	356	1050.9	500.03	500.03	1	0.79386	345	17.4649	0.79386	17.4649	3496902	99.9914	0	92.6929	92.685	2291	0.0213397	45	134.069
Site1_Pat_39	RefMat	SeraCare_Myo	100398	Lab1	25.05	42.9	352	1329.9	500.21	500.21	2	2.1963	351	48.3186	1.09815	24.1593	3763360	99.9942	0	84.7082	84.7032	1763	0.0200667	45	133.539
Site1_Pat_40	RefMat	SeraCare_Myo	100398	Lab1	25.05	45.6	357	1413.6	499.78	499.78	2	2.1963	351	48.3186	1.09815	24.1593	2902564	99.9955	0	84.9871	84.9834	1366	0.0191202	45	133.105
Site1_Pat_41	patient	patient	73772	Lab1	28	29.6	403	917.6	499.94	499.94	3	1.77472	411	39.0438	0.591573	13.0146	2005068	99.9921	0	91.2884	91.2798	1304	0.0166003	47	139.408
Site1_Pat_42	patient	patient	73772	Lab1	43	36.8	392	1140.8	500.11	500.11	3	1.77472	411	39.0438	0.591573	13.0146	2529404	99.9932	0	92.409	92.3991	1677	0.0166402	46	141.007
Site1_Pat_43	patient	patient	73772	Lab1	56	39.5	379	1224.5	500.07	500.07	3	1.77472	411	39.0438	0.591573	13.0146	3540440	99.9954	0	92.9721	92.9663	2354	0.0155248	47	141.02
Site1_RefMat_1-1	RefMat	SeraCare	100398	Lab1	20	70.82	332	2195.42	499.99	1500.09	3	11.5723	342	254.591	3.85743	84.8635	3623536	99.9976	0	85.0275	85.0258	1804	0.0152929	46	140.856
Site1_RefMat_1-2	RefMat	SeraCare	100398	Lab1	25	55.39	337	1717.09	500.17	1499.94	3	15.7853	329	347.277	5.26177	115.759	3798944	99.995	0	84.6228	84.6187	1868	0.0192263	46	140.832
Site1_RefMat_2-1	RefMat	SeraCare	100398	Lab1	20	51.95	326	1610.45	499.76	1499.91	3	10.0298		220.656	3.34327	73.5519	3210892	99.9929	0	84.864	84.8581	1564	0.0206915	46	140.102
Site1_RefMat_2-2	RefMat	SeraCare	100398	Lab1	25	38.68	331	1199.08	500.13	1000.26	2	9.35405	345	205.789	4.67703	102.895	4499220	99.9937	0	83.8068	83.8015	2132	0.016772	46	140.171
Site1_RefMat_3-1	RefMat	SeraCare	100398	Lab1	20	43.66	331	1353.46	499.91	1500.09	3	11.5723	342	254.591	3.85743	84.8635	3629190	99.9978	0	84.8312	84.8296	1823	0.0150317	46	140.929
Site1_RefMat_3-2	RefMat	SeraCare	100398	Lab1	25	41.47	336	1285.57	500.13	1000.26	2	9.35405	345	205.789	4.67703	102.895	5648092	99.9945	0	84.1085	84.1041	2759	0.0167471	46	140.937
Site1_RefMat_4	RefMat	SeraCare	100398	Lab1	20	134.1	305	4157.1	500.19	1500.09	3	11.5723	342	254.591	3.85743	84.8635	1944748	99.9987	0	86.3161	86.3151	916	0.0129851	46	139.507
Site1_RefMat_5-1	RefMat	SeraCare	100398	Lab1	20	73.96	305	2292.76	499.97	1499.91	3	10.0298		220.656	3.34327	73.5519	3198100	99.9964	0	88.1241	88.1212	1496	0.0172005	47	139.752
Site1_RefMat_5-2	RefMat	SeraCare	100398	Lab1	25	27.11	314	840.41	499.91	1499.94	3	15.7853	329	347.277	5.26177	115.759	4823048	99.9916	0	87.644	87.6369	2201	0.0208154	47	139.721
Site1_RefMat_6-1	RefMat	SeraCare	100398	Lab1	20	43.57	317	1350.67	500.18	1499.91	3	10.0298		220.656	3.34327	73.5519	3633846	99.9952	0	85.2856	85.2817	1755	0.0186165	46	140.268
Site1_RefMat_6-2	RefMat	SeraCare	100398	Lab1	25	46.06	328	1427.86	139.2	278.4	2	0.3669	334	8.0718	0.18345	4.0359	3003642	99.9973	0	84.232	84.2298	1428	0.0113054	46	140.345
Site1_RefMat_7-1	RefMat	SeraCare	73772	Lab1	25	34.5	356	1069.5	499.91	1000.06	2	1.24	340	27.28	0.62	13.64	2592362	99.9932	0	94.292	94.286	1747	0.0174594	52	141.206
Site1_RefMat_7-2	RefMat	SeraCare	100398	Lab1	25	34.5	356	1069.5	499.91	1000.06	2	2		44	1	22	2089728	99.9875	0	84.4139	84.4038	1022	0.0317967	51	141.133
Site1_RefMat_8-1	RefMat	SeraCare	73772	Lab1	25	44.3	348	1373.3	500.15	1000.06	2	1.24	340	27.28	0.62	13.64	2355256	99.9935	0	94.1636	94.158	1584	0.0169867	52	141.195
Site1_RefMat_8-2	RefMat	SeraCare	100398	Lab1	25	44.3	348	1373.3	500.15	1000.06	2	2		44	1	22	1967864	99.9885	0	84.4448	84.4355	962	0.0306883	51	141.138
Site3_RefMat_1	RefMat	SeraCare	16284	Lab3															0	84.3	84.3	3781	0.0272	47
Site3_RefMat_2	RefMat	SeraCare	16284	Lab3															0	86.1	86.1	812	0.03	44
Site3_RefMat_3	RefMat	SeraCare	16284	Lab3															0	84.4	84.4	1793	0.0214	48
Site2_RefMat_1	RefMat	Horizon	25203	Lab2															0	80.6	80.6	1667	0.0054	46
Site3_RefMat_4	RefMat	Twist	16284	Lab3															0	74.5	74.5	873	0.0271	44
Site3_RefMat_5	RefMat	Twist	16284	Lab3															0	81.9	81.9	1044	0.0186	46
Site3_RefMat_6	RefMat	Twist	16284	Lab3															0	75.6	75.6	841	0.0279	44
Site2_RefMat_2	RefMat	SeraCare	25203	Lab2															0	81.9	81.9	3841	0.0158	49
Site2_RefMat_3	RefMat	SeraCare	25203	Lab2															0	83	83	3390	0.0154	49
Site2_RefMat_4	RefMat	SensID	25203	Lab2															0	82.5	82.5	1429	0.0121	47
Site2_RefMat_5	RefMat	SensID	25203	Lab2															0	82.7	82.7	1483	0.0138	47
Site2_RefMat_6	RefMat	SensID	25203	Lab2															0	82.1	82.1	1323	0.0127	47
Site2_RefMat_7	RefMat	SensID	25203	Lab2															0	82.3	82.3	1370	0.0124	47
Site2_RefMat_8	RefMat	SensID	25203	Lab2															0	82.6	82.6	1329	0.0132	47
Site2_RefMat_9	RefMat	SensID	25203	Lab2															0	82.8	82.8	1341	0.0146	47
Site2_RefMat_10	RefMat	SensID	25203	Lab2															0	82.7	82.7	1475	0.0128	47
